# Supplementary material for: Human Serum Albumin Nanoparticles: Synthesis, Optimization and Immobilization with Antituberculosis Drugs
Source: Polymers (Basel). 2023 Jun 22;15(13):2774. doi: 10.3390/polym15132774 (PMC10347201; doi:10.3390/polym15132774)
Supplement: Supplementary file 1 [file polymers-15-02774-s001.zip]

Archive with 1 entries (1 files):
- polymers-2431018-supplementary.pdf
